# Supplementary material for: A Comparative Analysis of Transcriptome-Wide Differential Gene Expression and Alternative Polyadenylation in the Ovaries of Meat Ducks and Laying Ducks
Source: Animals (Basel). 2026 Jan 20;16(2):313. doi: 10.3390/ani16020313 (PMC12837750; doi:10.3390/ani16020313)
Supplement: Supplementary file 1 [file animals-16-00313-s001.zip]

Archive with 1 entries (1 files):
- animals-4068500-supplementary.pdf
